# Supplementary material for: Enhancement of Antioxidant and Anti-Inflammatory Activities of Radish (Raphanus sativus L.) By-Products Through Enzymatic Pretreatment and Lactic Acid Fermentation
Source: Foods. 2026 Mar 27;15(7):1150. doi: 10.3390/foods15071150 (PMC13072732; doi:10.3390/foods15071150)
Supplement: Supplementary file 1 [file foods-15-01150-s001.zip]

Archive with 1 entries (1 files):
- foods-4207588-supplementary.pdf
